# Supplementary material for: Evaluation of the Luminex xTAG Respiratory Viral Panel FAST v2 assay for detection of multiple respiratory viral pathogens in nasal and throat swabs in Vietnam
Source: Wellcome Open Res. 2018 Apr 30;2:80. Originally published 2017 Sep 5. [Version 2] doi: 10.12688/wellcomeopenres.12429.2 (PMC5811805; doi:10.12688/wellcomeopenres.12429.2)
Supplement: Dataset 1: Evaluation of the Luminex xTAG Respiratory Viral Panel FAST v2 assay for detection of multiple respiratory viral pathogens in nasal and throat swabs in Vietnam — Respiratory Viral Diagnostic Result from 442 patient swabs of the Luminex and reference assays. - Site: Abbreviation of provinces where hospitals involved in the study, where patients were recruited. (DlK: Daklak, DT: Dong Thap, H: Hue, and KH: Khanh Hoa) - Gender: patient sex, 1: Male, 2: Female - DateCollection: Date when patient samples were collected - Flu A type (CDC): Results of influenza A and types from the reference assay: CDC Realtime RTPCR assay - Flu B (CDC): Results of influenza B from the reference assay: CDC Realtime RTPCR assay - RSV type: Results of RSV A and RSV B from in-house reference PCR assay - detected by 4tube multiplexPCR: Results of other 10 viruses from reference assay: in-house 4-tube multiplex PCR - Luminex result: Results from Luminex assay - Diagnose: Final diagnosis based on Luminex and reference assays, it was defined “pos” if sample was positive with any of reference assays or Luminex assay, "undiagnosed” if sample was negative with all reference assays and the Luminex assay [file wellcomeopenres-2-15854-s0000.tgz › Dataset1_final.xlsx]

## Sheet: respiratory-Luminex-references
Site	gender	year of birth	DateCollection	Flu A type (CDC)	Flu B (CDC)	RSV type (single PCR)	detected by 4tube multiplexPCR	Luminex result	diagnose
Dlk	2	2010	2013-04-24	neg	neg	neg	ADV	Adenovirus	pos
Dlk	2	2010	2013-05-02	neg	neg	neg	neg	Enterovirus/Rhinovirus	pos
Dlk	1	2011	2013-05-02	neg	neg	neg	neg	neg	undiagnose
Dlk	2	2006	2013-05-02	neg	neg	neg	neg	neg	undiagnose
Dlk	1	2013	2013-05-04	neg	neg	neg	neg	neg	undiagnose
Dlk	1	2012	2013-05-04	neg	neg	neg	neg	Enterovirus/Rhinovirus	pos
Dlk	1	1979	2013-05-05	neg	neg	neg	neg	neg	undiagnose
Dlk	2	2010	2013-05-06	SwH1	neg	neg	neg	Influenza A (2009 H1N1)	pos
Dlk	1	2011	2013-05-06	neg	neg	neg	neg	neg	undiagnose
Dlk	2	1949	2013-05-10	neg	neg	neg	neg	Corona OC43	pos
Dlk	1	2013	2013-05-10	neg	neg	neg	neg	neg	undiagnose
Dlk	2	2012	2013-05-10	neg	neg	neg	neg	neg	undiagnose
Dlk	1	2013	2013-05-13	neg	neg	neg	neg	neg	undiagnose
Dlk	1	2013	2013-05-13	neg	neg	neg	Rhi	Enterovirus/Rhinovirus	pos
Dlk	1	2012	2013-05-14	neg	neg	neg	PIV 1 - Boca	Para 1, Enterovirus/Rhinovirus, Bocavirus	pos
Dlk	2	2012	2013-05-14	neg	neg	neg	Rhi	Enterovirus/Rhinovirus	pos
Dlk	2	2012	2013-05-15	neg	neg	neg	PIV 2 - Cor	Corona OC43, Para 2, Enterovirus/Rhinovirus	pos
Dlk	1	2009	2013-05-15	neg	neg	neg	neg	neg	undiagnose
Dlk	1	2010	2013-05-15	neg	neg	neg	PIV 1	Para 1	pos
Dlk	1	2011	2013-05-15	neg	neg	neg	Rhi	Enterovirus/Rhinovirus	pos
Dlk	1	2013	2013-05-22	neg	neg	neg	neg	neg	undiagnose
Dlk	2	2011	2013-05-22	neg	neg	neg	neg	Para 4	pos
Dlk	1	2011	2013-05-22	neg	neg	neg	Rhi	Enterovirus/Rhinovirus	pos
Dlk	1	1989	2013-05-22	neg	neg	neg	neg	neg	undiagnose
Dlk	1	1958	2013-05-23	neg	neg	neg	neg	neg	undiagnose
Dlk	1	1979	2013-05-22	neg	neg	neg	neg	neg	undiagnose
Dlk	1	2012	2013-05-23	neg	neg	neg	neg	neg	undiagnose
Dlk	2	2008	2013-05-23	neg	neg	neg	neg	neg	undiagnose
Dlk	1	2003	2013-05-23	neg	neg	neg	MPV	Metapneumovirus	pos
Dlk	1	1977	2013-05-29	neg	neg	neg	neg	neg	undiagnose
Dlk	1	2012	2013-06-04	neg	neg	neg	PIV 3	Para 3	pos
Dlk	1	2013	2013-06-04	neg	neg	neg	neg	Metapneumovirus	pos
Dlk	2	2013	2013-06-10	neg	neg	neg	Rhi	Corona OC43, Enterovirus/Rhinovirus	pos
Dlk	1	2012	2013-06-11	neg	neg	neg	neg	neg	undiagnose
Dlk	1	2011	2013-06-11	neg	neg	neg	neg	neg	undiagnose
Dlk	1	2012	2013-06-12	neg	neg	neg	Rhi	Enterovirus/Rhinovirus	pos
Dlk	2	2012	2013-05-13	neg	neg	neg	Rhi	Enterovirus/Rhinovirus	pos
Dlk	1	2012	2013-04-12	neg	neg	neg	Rhi - Boca	Enterovirus/Rhinovirus	pos
Dlk	2	2012	2013-04-12	neg	neg	neg	neg	neg	undiagnose
Dlk	1	2011	2013-04-12	neg	neg	neg	ADV - Rhi - Boca	Enterovirus/Rhinovirus, Bocavirus	pos
Dlk	1	1975	2013-04-16	neg	neg	neg	neg	neg	undiagnose
Dlk	1	1979	2013-04-16	neg	neg	neg	neg	neg	undiagnose
Dlk	1	1943	2013-06-19	FA m	neg	neg	neg	Influenza A (Matrix)	pos
Dlk	1	1967	2013-06-28	neg	neg	neg	Boca	neg	pos
Dlk	1	2012	2013-07-02	neg	neg	neg	PIV 4	Para 4	pos
Dlk	1	2012	2013-07-02	neg	neg	neg	neg	neg	undiagnose
Dlk	1	1965	2013-06-16	neg	neg	neg	neg	neg	undiagnose
Dlk	2	1990	16/08/2013	neg	neg	neg	neg	neg	undiagnose
Dlk	2	1968	19/08/2013	neg	neg	neg	neg	neg	undiagnose
DT	1	2010	2012-12-24	neg	neg	RSV A	Boca	RSV A, Para 4, Bocavirus	pos
Dlk	2	1994	18/10/2013	neg	neg	neg	neg	neg	undiagnose
Dlk	1	2002	2013-10-23	neg	neg	neg	neg	neg	undiagnose
Dlk	1	2013	2013-10-23	neg	neg	neg	neg	neg	undiagnose
Dlk	1	2012	2013-10-23	neg	neg	neg	Boca	Metapneumovirus, Bocavirus	pos
Dlk	1	1941	24/10/2013	neg	neg	neg	neg	Enterovirus/Rhinovirus	pos
Dlk	1	2012	2013-10-23	neg	neg	neg	MPV - Boca	Metapneumovirus, Bocavirus	pos
Dlk	1	2012	2013-10-30	neg	neg	neg	Rhi	Enterovirus/Rhinovirus	pos
Dlk	2	2012	2013-10-30	neg	neg	neg	ADV - Rhi	Enterovirus/Rhinovirus, Adenovirus	pos
DT	2	2012	2013-08-26	neg	neg	RSV B	neg	RSV B	pos
Dlk	1	2012	2013-10-30	neg	neg	neg	Rhi	Enterovirus/Rhinovirus	pos
DT	1	2012	2013-08-28	neg	neg	RSV B	neg	RSV B	pos
Dlk	1	1927	2013-11-12	H3	neg	neg	neg	Influenza A (H3)	pos
Dlk	1	2011	2013-11-13	neg	neg	neg	PIV 3	Para 3	pos
Dlk	2	2012	2013-11-13	neg	neg	neg	neg	neg	undiagnose
Dlk	2	2011	2013-11-13	neg	neg	neg	Rhi	Enterovirus/Rhinovirus, Adenovirus	pos
Dlk	2	1972	2013-11-15	neg	pos	neg	neg	Influenza B	pos
Dlk	2	2013	2013-11-21	SwH1	neg	neg	neg	Influenza A (2009 H1N1)	pos
Dlk	2	2013	2013-11-21	neg	neg	neg	ENT - MPV	Metapneumovirus	pos
Dlk	1	2010	2013-11-21	neg	neg	neg	Rhi	Enterovirus/Rhinovirus	pos
Dlk	2	2012	2013-11-21	neg	neg	neg	PIV 3 - Boca	Para 3	pos
Dlk	1	2013	2013-11-27	neg	neg	neg	neg	Enterovirus/Rhinovirus	pos
Dlk	1	2013	2013-11-27	neg	neg	neg	PIV 3 - Boca	Para 3, Bocavirus	pos
Dlk	1	2013	2013-11-27	neg	neg	neg	Boca	Bocavirus	pos
Dlk	2	2013	2013-12-04	neg	neg	neg	MPV	Metapneumovirus	pos
Dlk	2	2012	2013-12-04	H3	neg	neg	Boca	Influenza A (H3), Metapneumovirus, Bocavirus	pos
Dlk	1	2013	2013-12-04	neg	neg	neg	neg	neg	undiagnose
Dlk	1	2013	2013-12-05	neg	neg	neg	neg	Enterovirus/Rhinovirus	pos
Dlk	1	2005	2013-12-13	neg	neg	neg	neg	neg	undiagnose
Dlk	1	1969	2013-12-20	neg	neg	neg	Cor	Corona OC43	pos
Dlk	1	2013	2013-12-24	neg	neg	neg	neg	Enterovirus/Rhinovirus	pos
Dlk	1	2013	2013-12-24	neg	neg	neg	neg	neg	undiagnose
Dlk	2	1938	2013-12-25	neg	neg	neg	neg	neg	undiagnose
Dlk	2	1937	2014-01-03	neg	neg	neg	neg	neg	undiagnose
Dlk	1	2013	2014-01-07	neg	neg	neg	Rhi	Enterovirus/Rhinovirus	pos
Dlk	1	1928	2014-01-11	neg	neg	neg	Rhi	Enterovirus/Rhinovirus	pos
Dlk	1	2013	2014-01-14	neg	neg	neg	Cor	Corona OC43	pos
Dlk	1	2010	2014-01-14	neg	neg	neg	neg	neg	undiagnose
Dlk	2	2013	2014-01-14	neg	neg	neg	PIV 3	Para 3	pos
Dlk	2	2012	2014-01-14	neg	pos	neg	Boca	Influenza B	pos
Dlk	1	2013	2014-01-20	neg	neg	neg	Rhi	Enterovirus/Rhinovirus	pos
Dlk	1	2011	2014-01-20	neg	neg	neg	neg	Enterovirus/Rhinovirus	pos
Dlk	1	2011	2014-01-23	neg	neg	neg	ENT - Rhi	Enterovirus/Rhinovirus	pos
Dlk	2	2014	2014-01-23	neg	neg	neg	Rhi	Enterovirus/Rhinovirus	pos
Dlk	1	2012	2014-01-23	neg	neg	neg	Boca	Enterovirus/Rhinovirus, Bocavirus	pos
Dlk	1	2012	2014-02-11	neg	neg	neg	neg	Enterovirus/Rhinovirus	pos
Dlk	2	2012	2014-02-12	neg	neg	neg	neg	Enterovirus/Rhinovirus, Adenovirus	pos
Dlk	1	2013	2014-02-12	neg	neg	neg	Rhi	Enterovirus/Rhinovirus	pos
Dlk	2	2013	2014-02-13	neg	neg	neg	ADV	Enterovirus/Rhinovirus, Adenovirus	pos
Dlk	1	2013	2014-02-13	neg	neg	neg	PIV 3	Para 3	pos
Dlk	2	2013	2014-02-13	neg	neg	neg	PEV	Enterovirus/Rhinovirus	pos
Dlk	2	2013	2014-02-14	neg	neg	neg	neg	neg	undiagnose
Dlk	2	2012	2014-02-14	neg	neg	neg	ADV - Cor	Corona OC43, Adenovirus	pos
Dlk	2	2012	2014-02-17	neg	neg	neg	Cor	Corona OC43	pos
Dlk	2	2007	2014-02-18	neg	neg	neg	Rhi - PIV 3	Enterovirus/Rhinovirus	pos
Dlk	1	2013	2014-02-19	neg	neg	neg	neg	Para 3	pos
Dlk	1	2013	2014-02-19	neg	neg	neg	neg	Enterovirus/Rhinovirus	pos
Dlk	1	2012	2014-02-19	neg	neg	neg	Rhi	Enterovirus/Rhinovirus	pos
Dlk	1	2011	2014-02-19	neg	neg	neg	Rhi	Enterovirus/Rhinovirus, Adenovirus	pos
Dlk	1	2012	2014-02-21	neg	neg	neg	Cor	Corona OC43	pos
Dlk	2	2009	2014-02-25	neg	neg	neg	neg	Adenovirus	pos
Dlk	1	2013	2014-02-25	neg	neg	neg	neg	neg	undiagnose
Dlk	2	2011	2014-02-25	neg	neg	neg	neg	neg	undiagnose
Dlk	2	2012	2014-02-26	neg	neg	neg	ENT - Rhi	Enterovirus/Rhinovirus	pos
Dlk	1	2013	2014-02-26	neg	neg	neg	ADV	Adenovirus	pos
Dlk	2	2009	2014-03-04	neg	neg	neg	neg	neg	undiagnose
Dlk	2	2005	2014-03-04	neg	neg	neg	neg	Enterovirus/Rhinovirus	pos
Dlk	1	2009	2014-03-06	neg	neg	neg	neg	neg	undiagnose
Dlk	2	2013	2014-03-06	neg	neg	neg	ENT - ADV - Rhi	Enterovirus/Rhinovirus, Adenovirus	pos
Dlk	2	2013	2014-03-10	neg	pos	neg	neg	Influenza B	pos
Dlk	1	2013	2014-03-10	neg	neg	neg	neg	neg	undiagnose
Dlk	2	2013	2014-03-11	neg	neg	neg	neg	neg	undiagnose
Dlk	1	2011	2014-03-11	neg	neg	neg	neg	Para 1	pos
Dlk	1	2012	2014-03-12	neg	neg	neg	neg	Para 4	pos
Dlk	1	2012	2014-03-12	neg	neg	neg	PIV 4	Para 4	pos
Dlk	1	2012	2014-03-12	neg	neg	neg	neg	neg	undiagnose
Dlk	2	2011	2014-03-13	SwH1	neg	neg	neg	Influenza A (2009 H1N1)	pos
Dlk	1	2011	2014-03-13	neg	neg	neg	ENT	Enterovirus/Rhinovirus	pos
Dlk	2	2012	2014-03-18	neg	neg	neg	neg	neg	undiagnose
Dlk	2	2014	2014-03-18	neg	neg	neg	neg	neg	undiagnose
DT	1	2012	2012-11-14	neg	neg	neg	PIV 3 - PEV	Para 3, Enterovirus/Rhinovirus	pos
DT	1	2010	2012-11-14	neg	neg	RSV B	MPV	Metapneumovirus	pos
DT	1	2012	2012-11-19	neg	neg	neg	neg	Enterovirus/Rhinovirus	pos
DT	1	2011	2012-12-07	neg	neg	neg	neg	neg	undiagnose
DT	1	2012	2012-12-07	neg	neg	neg	neg	neg	undiagnose
DT	2	2012	2012-12-11	neg	neg	neg	neg	neg	undiagnose
DT	1	2012	2012-12-12	neg	neg	neg	PIV 3 - Cor	Corona NL63, Para 3	pos
DT	1	2012	2012-12-20	neg	neg	neg	ADV - PIV 1 - Boca	Para 1, Adenovirus, Bocavirus	pos
DT	1	2011	2012-12-20	neg	neg	neg	neg	Enterovirus/Rhinovirus	pos
DT	1	2012	2013-09-10	neg	neg	RSV A	neg	RSV A	pos
DT	2	2012	2012-12-31	neg	neg	neg	neg	neg	undiagnose
DT	1	2012	2012-12-31	neg	neg	neg	Rhi	Enterovirus/Rhinovirus	pos
DT	2	2012	2013-01-03	neg	neg	neg	neg	Enterovirus/Rhinovirus	pos
DT	1	2011	2013-01-04	neg	neg	neg	ENT - Rhi	Enterovirus/Rhinovirus, Adenovirus	pos
DT	1	2008	2013-01-07	neg	neg	neg	neg	Enterovirus/Rhinovirus	pos
DT	1	2012	2013-01-08	neg	neg	neg	Boca	Enterovirus/Rhinovirus, Bocavirus	pos
DT	2	2011	2013-01-11	neg	neg	neg	Boca	Bocavirus	pos
DT	2	2010	2013-01-14	neg	neg	neg	Boca	Enterovirus/Rhinovirus, Bocavirus	pos
DT	2	2012	2013-01-14	neg	neg	neg	Boca	Adenovirus, Bocavirus	pos
DT	1	2011	2013-01-16	neg	neg	neg	Rhi	Enterovirus/Rhinovirus	pos
DT	1	2011	2013-01-24	neg	neg	neg	PIV 4	Para 4	pos
DT	1	2011	2013-01-24	neg	neg	neg	Rhi	Enterovirus/Rhinovirus	pos
DT	1	2011	2013-01-25	neg	neg	neg	neg	Enterovirus/Rhinovirus	pos
DT	1	2009	2013-01-31	neg	neg	neg	ADV - Rhi	Corona HKU1, Enterovirus/Rhinovirus, Adenovirus	pos
DT	2	2012	2013-02-04	neg	neg	neg	neg	neg	undiagnose
DT	1	2011	2013-02-05	neg	neg	neg	neg	neg	undiagnose
DT	2	2012	2013-02-18	neg	neg	neg	neg	neg	undiagnose
DT	1	2012	2013-02-19	neg	neg	neg	ENT - PIV 3	Para 3, Enterovirus/Rhinovirus, Metapneumovirus, Bocavirus	pos
DT	2	2012	2013-02-19	neg	neg	neg	neg	Para 4	pos
DT	1	2012	2013-02-19	neg	neg	neg	neg	Enterovirus/Rhinovirus	pos
DT	1	2013	2013-02-25	neg	neg	neg	neg	Enterovirus/Rhinovirus	pos
DT	1	1964	2012-12-03	neg	pos	neg	neg	Influenza B	pos
DT	2	1928	2012-12-07	neg	neg	neg	neg	neg	undiagnose
DT	1	1955	2012-12-12	neg	neg	neg	neg	neg	undiagnose
DT	1	1987	2013-01-21	neg	neg	neg	neg	Enterovirus/Rhinovirus	pos
DT	1	1976	2013-01-22	neg	neg	neg	neg	neg	undiagnose
DT	1	1970	2013-02-26	neg	neg	neg	neg	neg	undiagnose
DT	2	2012	2013-02-28	neg	neg	neg	neg	Enterovirus/Rhinovirus	pos
DT	1	2012	2013-02-28	neg	neg	neg	neg	Para 1	pos
DT	1	1955	2013-02-28	neg	neg	neg	neg	Enterovirus/Rhinovirus	pos
DT	1	1967	2013-03-04	neg	neg	neg	neg	neg	undiagnose
DT	1	2012	2013-03-05	neg	neg	neg	PIV 3	Para 3	pos
DT	1	2011	2013-03-08	neg	neg	neg	Boca	Enterovirus/Rhinovirus, Bocavirus	pos
DT	2	2012	2013-03-12	neg	neg	neg	Boca	Bocavirus	pos
DT	1	2012	2013-03-14	neg	neg	neg	neg	Enterovirus/Rhinovirus	pos
DT	1	2011	2013-03-15	neg	neg	neg	neg	Para 4	pos
DT	2	2012	2013-03-21	neg	neg	neg	PIV 3	Para 3, Enterovirus/Rhinovirus	pos
DT	2	2012	2013-03-21	neg	neg	neg	ADV	Adenovirus	pos
DT	1	2013	2013-03-26	neg	neg	neg	neg	neg	undiagnose
DT	1	2012	2013-04-04	neg	neg	neg	neg	neg	undiagnose
DT	2	2013	2013-04-05	neg	neg	neg	neg	Enterovirus/Rhinovirus	pos
DT	1	2013	2013-04-05	neg	neg	neg	neg	neg	undiagnose
DT	1	2012	2013-04-09	neg	neg	neg	PIV 3	Para 3	pos
DT	1	2012	2013-04-09	neg	neg	neg	neg	neg	undiagnose
DT	1	2012	2013-04-10	neg	neg	neg	neg	Para 4	pos
DT	1	2011	2013-04-15	neg	neg	neg	neg	Para 3	pos
DT	1	2012	2013-04-15	neg	neg	neg	PEV	Enterovirus/Rhinovirus	pos
DT	1	2012	2013-04-15	neg	neg	neg	ADV - PIV 3	Para 3, Enterovirus/Rhinovirus, Adenovirus	pos
DT	1	2011	2013-04-16	neg	neg	neg	Boca	Bocavirus	pos
DT	1	2012	2013-04-24	neg	neg	neg	neg	Enterovirus/Rhinovirus	pos
DT	2	2009	2013-04-25	neg	neg	neg	Rhi	Enterovirus/Rhinovirus	pos
DT	2	2012	2013-04-29	neg	neg	neg	MPV	Metapneumovirus	pos
DT	2	2012	2013-04-29	neg	neg	neg	neg	neg	undiagnose
DT	2	1946	2013-04-29	neg	neg	neg	neg	neg	undiagnose
DT	1	2011	2013-05-02	neg	neg	neg	ADV	Enterovirus/Rhinovirus, Adenovirus	pos
DT	2	1921	2013-05-03	neg	neg	neg	neg	neg	undiagnose
DT	1	2008	2013-05-06	neg	neg	neg	PIV 3	Para 3	pos
DT	1	2012	2013-05-06	neg	neg	neg	neg	neg	undiagnose
DT	2	1932	2013-05-09	neg	neg	neg	neg	neg	undiagnose
DT	1	2012	2013-05-13	neg	neg	neg	neg	Enterovirus/Rhinovirus	pos
DT	1	2011	2013-05-15	neg	neg	neg	neg	neg	undiagnose
DT	2	2011	2013-05-20	neg	neg	neg	neg	Enterovirus/Rhinovirus	pos
DT	2	2012	2013-05-20	neg	neg	neg	neg	Enterovirus/Rhinovirus	pos
DT	1	1937	2013-05-24	neg	neg	neg	neg	neg	undiagnose
DT	1	2013	2013-05-28	SwH1	neg	neg	neg	Influenza A (2009 H1N1)	pos
DT	2	2012	2013-05-29	neg	neg	neg	neg	Enterovirus/Rhinovirus	pos
DT	1	2013	2013-05-29	neg	neg	neg	Rhi	Enterovirus/Rhinovirus	pos
DT	2	2012	2013-05-31	neg	neg	neg	ENT - Rhi - Boca	Enterovirus/Rhinovirus	pos
DT	1	2012	2013-05-31	H3	neg	neg	neg	Influenza A (H3)	pos
DT	1	2012	2013-06-06	neg	neg	neg	neg	neg	undiagnose
DT	1	2012	2013-06-10	SwH1	neg	neg	neg	Influenza A (2009 H1N1)	pos
DT	2	2012	2013-06-11	neg	neg	neg	PIV 3	Para 3	pos
DT	2	2012	2013-06-12	neg	neg	neg	neg	neg	undiagnose
DT	1	2012	2013-06-13	SwH1	neg	neg	PIV 3	Influenza A (2009 H1N1), Enterovirus/Rhinovirus	pos
DT	1	2012	2013-06-18	neg	neg	neg	neg	neg	undiagnose
DT	1	1930	2013-06-19	neg	neg	neg	neg	neg	undiagnose
DT	1	2013	2013-06-19	neg	neg	neg	Rhi	Enterovirus/Rhinovirus	pos
DT	2	1936	2013-06-20	neg	neg	neg	neg	neg	undiagnose
DT	1	2012	2013-07-08	neg	neg	neg	PIV 3	Para 3	pos
DT	1	2012	2013-07-10	H3	neg	neg	neg	Influenza A (H3)	pos
DT	2	1930	2013-07-12	neg	neg	neg	neg	neg	undiagnose
DT	1	2011	2013-07-15	neg	neg	neg	ADV	Enterovirus/Rhinovirus, Adenovirus	pos
DT	2	2000	2013-07-18	neg	neg	neg	neg	neg	undiagnose
DT	2	1922	2013-07-18	neg	neg	neg	neg	neg	undiagnose
DT	1	1960	2013-08-12	neg	neg	neg	neg	neg	undiagnose
DT	1	1925	2013-08-16	neg	neg	neg	neg	neg	undiagnose
DT	1	2011	2013-08-21	neg	neg	neg	neg	Enterovirus/Rhinovirus	pos
DT	1	2012	2013-09-16	neg	neg	RSV B	neg	RSV B	pos
DT	2	2012	2013-09-27	neg	neg	RSV B	neg	RSV B	pos
DT	2	1929	2013-08-29	neg	neg	neg	neg	neg	undiagnose
Dlk	1	2013	10/10/2013	neg	neg	RSV A	neg	RSV A	pos
Dlk	1	2013	2013-10-30	neg	neg	RSV A	neg	RSV A	pos
Dlk	1	2012	2013-11-07	neg	neg	RSV B	PIV 3 - Boca	RSV B, Para 3, Enterovirus/Rhinovirus, Bocavirus	pos
DT	2	2012	2013-10-02	neg	neg	neg	MPV	Metapneumovirus	pos
DT	1	1940	2013-10-03	neg	neg	neg	neg	neg	undiagnose
DT	2	1940	2013-10-16	neg	neg	neg	neg	neg	undiagnose
DT	1	2011	2013-10-21	neg	neg	neg	PIV 3	Para 3	pos
DT	1	2011	2013-10-24	neg	neg	neg	MPV	Metapneumovirus	pos
DT	1	2013	2013-10-25	neg	neg	RSV A	neg	neg	pos
DT	1	2011	2013-11-06	neg	neg	neg	MPV	Metapneumovirus	pos
DT	1	2012	2013-11-07	neg	neg	neg	PIV 3	Para 3	pos
DT	1	2012	2013-11-12	neg	neg	neg	neg	neg	undiagnose
DT	2	2012	2013-11-13	neg	neg	neg	Boca	Bocavirus	pos
DT	2	2013	2013-11-14	neg	neg	neg	neg	neg	undiagnose
DT	1	2009	2013-11-14	neg	neg	neg	MPV	Metapneumovirus	pos
DT	1	2012	2013-11-22	neg	neg	neg	PIV 3 - Cor - Boca	Corona OC43, Para 3	pos
DT	1	2008	2013-11-25	neg	neg	neg	neg	neg	undiagnose
DT	2	2009	2013-11-26	H3	neg	neg	neg	Influenza A (H3)	pos
DT	1	2011	2013-12-05	neg	neg	neg	ADV - Rhi	Enterovirus/Rhinovirus	pos
DT	1	2009	2013-12-12	neg	neg	neg	MPV - Boca	Metapneumovirus, Bocavirus	pos
DT	2	2011	2013-12-12	neg	neg	neg	MPV	Metapneumovirus, Bocavirus	pos
DT	1	2011	2013-12-16	neg	neg	neg	neg	neg	undiagnose
DT	2	1955	2013-12-18	neg	neg	neg	Rhi - Cor	Corona OC43, Enterovirus/Rhinovirus	pos
DT	1	2009	2013-12-24	neg	pos	neg	neg	Influenza B	pos
DT	1	2008	2013-12-27	neg	neg	neg	Cor	Corona OC43	pos
DT	2	2011	2013-12-31	neg	neg	neg	PIV 3	Para 3	pos
DT	1	2009	2014-01-06	neg	neg	neg	ENT - Rhi	Enterovirus/Rhinovirus	pos
DT	1	2011	2014-01-08	neg	neg	neg	neg	neg	undiagnose
DT	1	2012	2014-01-09	neg	neg	neg	Rhi	Enterovirus/Rhinovirus	pos
DT	1	2013	2014-01-10	neg	neg	neg	PIV 3	Para 3	pos
DT	2	2012	2014-01-15	neg	neg	neg	ENT - Rhi	Enterovirus/Rhinovirus	pos
H	2	1942	2013-10-12	FA m	neg	neg	neg	Influenza A (Matrix)	pos
H	2	1989	2013-10-12	FA m	neg	neg	neg	Influenza A (2009 H1N1)	pos
H	1	2012	2013-10-16	neg	pos	neg	Boca	Influenza B, Enterovirus/Rhinovirus	pos
H	1	2013	2013-10-16	neg	neg	RSV A	neg	RSV A	pos
KH	1	2013	2013-08-06	neg	neg	RSV A	neg	RSV A	pos
H	1	2010	2013-10-22	neg	neg	neg	Rhi	Enterovirus/Rhinovirus, Adenovirus	pos
H	1	2012	2013-10-23	neg	neg	neg	neg	Enterovirus/Rhinovirus	pos
H	1	2013	2013-10-30	neg	neg	neg	Rhi	Enterovirus/Rhinovirus	pos
H	2	2013	2013-10-31	neg	neg	neg	ENT - Rhi	Enterovirus/Rhinovirus	pos
H	2	2011	2013-11-06	neg	neg	neg	PIV 3	Para 3	pos
H	1	2012	2013-11-06	neg	neg	neg	Rhi	Enterovirus/Rhinovirus	pos
H	2	2013	2013-11-13	neg	neg	neg	MPV	Enterovirus/Rhinovirus, Metapneumovirus	pos
H	1	2013	2013-11-13	neg	neg	neg	neg	neg	undiagnose
H	1	2013	2013-11-13	neg	neg	neg	PIV 4 - Boca	Para 4, Enterovirus/Rhinovirus, Bocavirus	pos
H	1	2011	2013-11-21	neg	neg	neg	neg	Para 3	pos
H	1	2013	2013-11-21	neg	neg	neg	PIV 3	Para 3	pos
H	2	2010	2013-11-21	neg	neg	neg	neg	neg	undiagnose
H	2	2009	2013-11-29	neg	neg	neg	neg	neg	undiagnose
H	2	2013	2013-11-29	neg	neg	neg	Cor	Corona OC43	pos
H	2	2009	2013-12-05	neg	neg	neg	neg	Enterovirus/Rhinovirus	pos
H	2	2013	2013-12-05	neg	neg	neg	Rhi	Enterovirus/Rhinovirus	pos
H	2	2011	2013-12-05	neg	neg	neg	RHI - PIV 3	Para 3, Enterovirus/Rhinovirus	pos
H	1	2012	2013-12-10	neg	neg	neg	neg	neg	undiagnose
H	1	2013	2013-12-10	H3	neg	neg	neg	Influenza A (H3), Para 3	pos
H	1	2013	2013-12-18	neg	neg	neg	Rhi	Enterovirus/Rhinovirus	pos
H	1	2013	2013-12-18	neg	neg	neg	PIV 3	Para 3	pos
H	2	2012	2013-12-18	neg	neg	neg	PIV 3	Para 3	pos
H	1	2013	2014-01-02	neg	neg	neg	MPV - Boca	Metapneumovirus, Bocavirus	pos
KH	2	2011	2013-08-08	neg	neg	RSV A and B	neg	RSV AB, Corona OC43	pos
H	1	2013	2014-01-02	neg	neg	neg	boca	Enterovirus/Rhinovirus, Bocavirus	pos
H	1	2013	2014-01-02	neg	neg	neg	Rhi	Enterovirus/Rhinovirus	pos
H	1	2010	2014-01-02	neg	neg	neg	ADV	Adenovirus	pos
H	1	2013	2014-01-02	neg	neg	neg	MPV	Metapneumovirus	pos
H	2	2011	2014-01-09	neg	neg	neg	PIV 4	Para 4	pos
H	1	2011	2014-01-09	SwH1	neg	neg	neg	Influenza A (2009 H1N1)	pos
H	1	2000	2014-01-09	neg	neg	neg	neg	neg	undiagnose
H	1	1971	2014-01-13	neg	neg	neg	neg	neg	undiagnose
H	2	1965	2014-01-14	neg	neg	neg	neg	neg	undiagnose
H	2	1973	2014-01-15	neg	neg	neg	Cor	Corona OC43	pos
H	1	2003	2014-01-16	neg	neg	neg	Cor	Corona OC43	pos
H	2	2009	2014-01-16	neg	neg	neg	neg	Adenovirus	pos
H	2	2011	2014-01-16	neg	neg	neg	neg	neg	undiagnose
H	2	2013	2014-02-14	neg	neg	neg	neg	Metapneumovirus	pos
H	2	1980	2014-02-18	neg	neg	neg	neg	neg	undiagnose
H	1	2011	2014-02-20	neg	neg	neg	neg	Metapneumovirus	pos
H	1	2013	2014-02-20	neg	neg	neg	Rhi	Enterovirus/Rhinovirus	pos
H	1	2013	2014-02-24	neg	neg	neg	Rhi	Enterovirus/Rhinovirus	pos
H	1	2013	2014-02-24	neg	neg	neg	ENT	Enterovirus/Rhinovirus	pos
H	1	2010	2014-02-24	neg	neg	neg	neg	neg	undiagnose
H	2	2011	2014-02-26	neg	neg	neg	MPV	Metapneumovirus	pos
H	2	2012	2014-02-26	neg	neg	neg	neg	Para 3	pos
H	1	2009	2014-03-06	neg	neg	neg	neg	Enterovirus/Rhinovirus	pos
H	1	2011	2014-03-06	neg	neg	neg	ENT	Enterovirus/Rhinovirus, Metapneumovirus	pos
H	1	2013	2014-03-06	neg	neg	neg	Boca	neg	pos
H	1	2013	2014-03-06	neg	neg	neg	neg	neg	undiagnose
H	2	2013	2014-03-06	neg	neg	neg	neg	Para 3	pos
H	1	2013	2014-03-06	neg	neg	neg	Boca	Bocavirus	pos
H	1	2012	2014-03-12	neg	neg	neg	neg	neg	undiagnose
H	2	2013	2014-03-12	neg	neg	neg	Rhi	Enterovirus/Rhinovirus	pos
H	2	2012	2014-03-12	H3	neg	neg	neg	Influenza A (H3)	pos
H	2	2012	2014-03-12	SwH1	neg	neg	neg	Influenza A (2009 H1N1), Metapneumovirus	pos
H	1	2012	2014-03-25	neg	neg	neg	neg	Enterovirus/Rhinovirus	pos
KH	1	2013	2013-07-31	neg	neg	neg	neg	Enterovirus/Rhinovirus	pos
KH	1	2011	2013-08-08	neg	neg	RSV B	Rhi	RSV B, Enterovirus/Rhinovirus	pos
KH	2	1994	2013-08-07	neg	neg	neg	neg	neg	undiagnose
KH	2	2012	2013-09-23	neg	neg	RSV B	neg	RSV B	pos
KH	2	2012	2013-08-08	neg	neg	neg	Cor	Corona NL63	pos
KH	2	2011	2013-10-23	neg	neg	RSV A and B	neg	RSV AB	pos
KH	1	1964	2013-08-11	neg	neg	neg	neg	neg	undiagnose
KH	2	2013	2013-08-13	neg	neg	neg	neg	Enterovirus/Rhinovirus	pos
KH	1	2011	2013-08-13	neg	neg	neg	Rhi	Enterovirus/Rhinovirus	pos
KH	2	1979	2013-08-13	neg	neg	neg	neg	neg	undiagnose
KH	1	1963	2013-08-16	neg	neg	neg	neg	neg	undiagnose
KH	2	1980	2013-08-17	neg	neg	neg	neg	neg	undiagnose
KH	1	1969	2013-08-20	neg	neg	neg	Rhi	Enterovirus/Rhinovirus	pos
KH	1	1972	2013-08-22	neg	neg	neg	neg	neg	undiagnose
KH	2	2012	2013-08-28	neg	neg	neg	MPV - Cor	Corona NL63, Metapneumovirus	pos
KH	1	2012	2013-08-28	H3	neg	neg	neg	Influenza A (H3)	pos
KH	2	2012	2013-08-29	neg	neg	neg	ADV - Boca	Adenovirus, Bocavirus	pos
KH	2	2012	2013-08-29	neg	neg	neg	Rhi - Cor	Enterovirus/Rhinovirus	pos
KH	2	2010	2013-09-04	neg	neg	neg	MPV	neg	pos
KH	2	2011	2013-09-04	neg	neg	neg	Rhi	Enterovirus/Rhinovirus	pos
KH	2	1986	2013-09-04	neg	neg	neg	neg	neg	undiagnose
KH	1	1954	2013-09-06	neg	neg	RSV A	neg	RSV A	pos
KH	1	1989	2013-09-09	neg	neg	neg	neg	neg	undiagnose
KH	1	2013	2013-09-10	neg	neg	neg	neg	neg	undiagnose
KH	1	2012	2013-09-10	neg	neg	neg	neg	neg	undiagnose
KH	1	2012	2013-09-10	neg	neg	neg	neg	Enterovirus/Rhinovirus	pos
KH	1	2012	2013-09-19	neg	neg	neg	Rhi	Enterovirus/Rhinovirus	pos
KH	2	2012	2013-09-27	neg	neg	neg	Rhi - Boca	Enterovirus/Rhinovirus, Bocavirus	pos
KH	1	2012	2013-09-27	neg	neg	neg	ENT - Rhi	Enterovirus/Rhinovirus	pos
KH	1	2013	2013-09-30	neg	neg	RSV B	Boca	neg	pos
KH	1	1975	2013-09-30	neg	neg	neg	Rhi	Enterovirus/Rhinovirus	pos
KH	1	2012	2013-10-01	neg	neg	neg	ENT - Rhi	Enterovirus/Rhinovirus	pos
KH	2	2012	2013-10-10	neg	neg	neg	ENT - Rhi	Enterovirus/Rhinovirus	pos
KH	1	2011	2013-10-16	neg	neg	neg	Rhi - Boca	Enterovirus/Rhinovirus, Adenovirus, Bocavirus	pos
KH	2	2013	2013-10-16	neg	neg	neg	Boca	Bocavirus	pos
H	2	2011	2014-01-02	neg	neg	RSV B	neg	RSV B	pos
KH	2	2012	2013-10-23	neg	neg	neg	neg	neg	undiagnose
KH	1	1993	2013-10-24	neg	neg	neg	neg	neg	undiagnose
KH	1	2013	2013-10-28	neg	neg	neg	neg	neg	undiagnose
KH	1	2013	2013-10-31	neg	neg	neg	Rhi	Enterovirus/Rhinovirus	pos
KH	1	2011	2013-10-31	neg	neg	neg	ENT - PIV 2	Para 2, Enterovirus/Rhinovirus	pos
KH	2	2011	2013-11-05	neg	neg	neg	ADV - Boca	Adenovirus, Bocavirus	pos
KH	1	2012	2013-11-06	neg	neg	neg	ENT - Rhi	Enterovirus/Rhinovirus	pos
KH	1	2012	2013-11-07	neg	neg	RSV B	ENT - Rhi	Enterovirus/Rhinovirus	pos
KH	1	2013	2013-11-13	neg	neg	neg	Rhi	Enterovirus/Rhinovirus	pos
KH	2	2003	2013-11-13	neg	neg	neg	neg	neg	undiagnose
KH	1	2009	2013-11-20	neg	neg	neg	neg	Enterovirus/Rhinovirus	pos
KH	2	2009	2013-11-21	neg	neg	neg	Rhi - Boca	Enterovirus/Rhinovirus, Adenovirus, Bocavirus	pos
KH	2	1964	2013-11-21	neg	neg	neg	neg	neg	undiagnose
KH	1	1972	2013-11-26	neg	neg	neg	neg	neg	undiagnose
KH	2	2011	2013-11-26	neg	neg	neg	PIV 3	Para 3	pos
KH	1	2012	2013-11-26	neg	neg	neg	ENT - Rhi - Boca	Enterovirus/Rhinovirus	pos
KH	2	2012	2013-11-26	neg	neg	neg	PIV 3	Para 3	pos
KH	1	2012	2013-11-27	neg	neg	neg	Rhi	Enterovirus/Rhinovirus	pos
KH	2	2013	2013-12-03	neg	neg	neg	Rhi - PIV 3 - Boca	Enterovirus/Rhinovirus, Bocavirus	pos
KH	1	2013	2013-12-04	neg	neg	neg	ENT - Rhi	Enterovirus/Rhinovirus	pos
KH	2	2012	2013-12-05	neg	neg	neg	Boca	Bocavirus	pos
KH	1	2012	2013-12-05	neg	neg	neg	neg	neg	undiagnose
KH	1	1965	2013-12-06	neg	neg	neg	neg	neg	undiagnose
KH	2	1992	2013-12-09	neg	pos	neg	neg	Influenza B	pos
KH	2	2013	2013-12-11	neg	neg	neg	Rhi	Enterovirus/Rhinovirus	pos
KH	1	2013	2013-12-12	neg	neg	neg	Rhi	Enterovirus/Rhinovirus	pos
KH	2	1990	2013-12-13	neg	neg	neg	neg	Enterovirus/Rhinovirus	pos
KH	2	2013	2013-12-16	neg	neg	neg	PIV 3	Para 3	pos
KH	1	1971	2013-12-16	neg	neg	neg	neg	Enterovirus/Rhinovirus	pos
KH	1	1963	2013-12-17	neg	neg	neg	neg	neg	undiagnose
KH	1	2012	2013-12-17	neg	neg	neg	neg	Enterovirus/Rhinovirus	pos
KH	2	2013	2013-12-18	neg	neg	neg	MPV	Metapneumovirus	pos
KH	1	1997	2013-12-22	neg	neg	neg	neg	Enterovirus/Rhinovirus	pos
KH	2	1967	2013-12-22	H3	neg	neg	neg	Influenza A (H3)	pos
KH	1	2013	2013-12-26	neg	neg	neg	Cor	neg	pos
KH	1	2010	2013-12-26	neg	neg	neg	ADV - Boca	Enterovirus/Rhinovirus, Adenovirus, Bocavirus	pos
KH	1	2013	2013-12-26	neg	neg	neg	neg	neg	undiagnose
KH	2	2011	2013-12-31	neg	neg	neg	ADV - Rhi	Enterovirus/Rhinovirus, Adenovirus	pos
KH	1	2012	2013-12-31	neg	neg	neg	neg	Para 3	pos
KH	1	2013	2014-01-02	neg	neg	neg	PIV 3	Para 3	pos
KH	1	2013	2014-01-06	neg	neg	neg	ENT - PIV 3	Para 3, Enterovirus/Rhinovirus	pos
KH	1	2012	2014-01-06	neg	neg	neg	ENT - ADV - Rhi - PEV	Enterovirus/Rhinovirus, Adenovirus	pos
KH	1	2012	2014-01-06	neg	neg	neg	ADV - MPV	Enterovirus/Rhinovirus, Metapneumovirus, Adenovirus	pos
KH	2	2013	2014-01-08	neg	neg	neg	Rhi	Enterovirus/Rhinovirus	pos
KH	1	1939	2014-01-08	neg	neg	neg	Rhi	Enterovirus/Rhinovirus	pos
KH	2	1975	2014-01-13	neg	neg	neg	Rhi	Enterovirus/Rhinovirus	pos
KH	2	2004	2014-01-15	neg	neg	neg	neg	Enterovirus/Rhinovirus	pos
KH	2	2001	2014-01-15	neg	neg	neg	neg	neg	undiagnose
KH	1	1971	2014-01-15	neg	neg	neg	neg	neg	undiagnose
KH	1	2013	2014-01-16	neg	neg	neg	Rhi	Enterovirus/Rhinovirus	pos
KH	1	1983	2014-01-20	neg	neg	neg	neg	neg	undiagnose
KH	2	2013	2014-01-21	neg	neg	neg	neg	Enterovirus/Rhinovirus	pos
KH	2	2009	2014-01-21	neg	neg	neg	Rhi	Enterovirus/Rhinovirus	pos
KH	1	2008	2014-01-21	neg	pos	neg	neg	Influenza B	pos
KH	1	1984	2014-02-06	neg	neg	neg	neg	neg	undiagnose
KH	2	2011	2014-02-12	H3	neg	neg	neg	Influenza A (H3)	pos
KH	1	1988	2014-02-15	neg	neg	neg	neg	neg	undiagnose
KH	2	1971	2014-02-17	neg	pos	neg	neg	neg	pos
KH	1	1947	2014-02-17	neg	neg	neg	PIV 3	Para 3	pos
KH	2	1999	2014-02-17	SwH1	neg	neg	neg	Influenza A (2009 H1N1)	pos
KH	1	1989	2014-02-18	neg	neg	neg	neg	neg	undiagnose
KH	1	1990	2014-02-18	neg	neg	neg	neg	neg	undiagnose
KH	1	2014	2014-02-19	neg	neg	neg	neg	neg	undiagnose
KH	2	2008	2014-02-19	neg	neg	neg	neg	neg	undiagnose
KH	1	2005	2014-02-20	neg	neg	neg	neg	neg	undiagnose
KH	1	2011	2014-02-21	neg	neg	neg	MPV - Cor	Corona OC43, Enterovirus/Rhinovirus, Metapneumovirus	pos
KH	1	1970	2014-02-22	neg	neg	neg	PIV 2	Para 2, Enterovirus/Rhinovirus	pos
KH	2	1939	2014-02-23	neg	neg	neg	neg	neg	undiagnose
KH	2	1990	2014-02-23	neg	neg	neg	neg	neg	undiagnose
KH	2	1941	2014-02-24	neg	neg	neg	neg	neg	undiagnose
KH	1	1944	2014-02-27	neg	neg	neg	neg	neg	undiagnose
KH	2	1930	2014-02-27	neg	neg	neg	neg	neg	undiagnose
KH	1	1990	2014-02-28	neg	neg	neg	ENT - Rhi	Enterovirus/Rhinovirus	pos
KH	1	1990	2014-02-28	neg	neg	neg	neg	neg	undiagnose
KH	2	1938	2014-02-28	neg	neg	neg	neg	neg	undiagnose
KH	2	1928	2014-02-28	neg	neg	neg	neg	neg	undiagnose
KH	2	1977	2014-03-01	neg	neg	neg	neg	neg	undiagnose
KH	1	1937	2014-03-03	neg	neg	neg	neg	neg	undiagnose
KH	1	1966	2014-03-03	neg	neg	neg	neg	neg	undiagnose
KH	1	2006	2014-03-06	neg	neg	neg	neg	neg	undiagnose
KH	1	2012	2014-03-06	neg	neg	neg	ENT - Rhi	Para 4, Enterovirus/Rhinovirus, Adenovirus	pos
KH	2	1982	2014-03-10	neg	neg	neg	neg	Enterovirus/Rhinovirus	pos
KH	2	2003	2014-03-12	neg	pos	neg	neg	Influenza B, Enterovirus/Rhinovirus	pos
KH	1	2012	2014-03-12	neg	neg	neg	ENT - Rhi	Para 1, Enterovirus/Rhinovirus	pos
